# Supplementary material for: Oncolytic adenovirus type 11-induced ferroptosis of esophageal squamous cell carcinoma cells involves in mitochondrial impairment and the mTOR pathway
Source: BMC Cancer. 2026 Feb 24;26:423. doi: 10.1186/s12885-026-15735-7 (PMC13040906; doi:10.1186/s12885-026-15735-7)
Supplement: Supplementary file 2 — Supplementary Material 2. [file 12885_2026_15735_MOESM2_ESM.xlsx]

## Sheet: Sheet1
Fig.1A and Supplementary Fig.1A
		HET1A			KYSE30			KYSE70			KYSE140			KYSE150			KYSE180			KYSE270			KYSE410			KYSE450			KYSE510
	MOI	replicate1	replicate2	replicate3	replicate1	replicate2	replicate3	replicate1	replicate2	replicate3	replicate1	replicate2	replicate3	replicate1	replicate2	replicate3	replicate1	replicate2	replicate3	replicate1	replicate2	replicate3	replicate1	replicate2	replicate3	replicate1	replicate2	replicate3	replicate1	replicate2	replicate3
	0	0	0	0	0	0	0	0	0	0	0	0	0	0	0	0	0	0	0	0	0	0	0	0	0	0	0	0	0	0	0
	0.1	-3.12522	-0.594872	-1.58267	20.4395	24.5894	16.2896	1.79952	0.168248	-0.160756	11.3732	11.4755	14.8228	17.3489	15.894	18.8038	-8.69999	-0.316206	-15.6552	44.9467	43.9971	41.5737	-5.74948	-3.43527	-0.898766	33.2737	24.7641	29.6582	26.178	28.2072	27.7069
	1	-0.97229	2.60513	-2.58226	60.484	62.4893	58.4787	1.70496	0.146728	-0.786243	55.3183	59.2134	52.5086	29.385	32.473	26.297	-13.9923	-8.18879	-15.8374	40.3558	37.5291	38.5891	19.8686	19.5057	24.3402	30.7097	32.7087	30.1107	42.4313	42.2711	44.2079
	10	-2.02792	1.70256	1.04123	76.4839	75.1973	77.7705	20.6131	17.4411	21.6582	49.0834	51.1551	47.4914	41.2472	42.5893	39.9052	33.7285	32.2018	24.6256	41.474	36.6424	36.7651	63.8133	56.925	71.6889	29.1113	31.796	31.7453	50.8583	45.3989	54.2684
	100	-7.17411	-5.78462	-3.06122	84.849	80.489	89.209	44.5009	40.3306	42.0791	65.9396	69.2038	64.8656	55.24	57.374	53.106	59.9807	62.2506	57.5025	50.3963	48.4738	47.2867	85.7643	86.9376	85.7505	50.0409	48.9802	54.8699	61.2946	59.6215	61.6058
	1000	19.3763	20.6974	14.2649	90.4389	89.4982	91.3796	51.9991	48.567	51.8024	72.3817	73.7899	71.8911	70.0037	67.5	72.5074	78.0036	77.8145	78.2365	65.1316	65.8285	62.9635	88.0402	88.4541	88.7654	68.9814	69.8478	69.8276	65.6471	65.3785	67.614
Fig. 1B		Con	Ad11
		99.4626	94.7929
		99.4503	94.9226
		101.087	92.9738
Fig. 1C			KYSE30			KYSE70			KYSE410			KYSE510
			replicate1	replicate2	replicate3	replicate1	replicate2	replicate3	replicate1	replicate2	replicate3	replicate1	replicate2	replicate3
		Con	0.7648	0.79438	0.73522	0.772	0.689	0.852	0.678	0.667	0.644	0.722	0.735	0.681
		Ad11	0.655755	0.608324	0.63186	0.868	0.835	0.718	0.569	0.573	0.579	0.671	0.604	0.571
Fig. 1D			KYSE30			KYSE410
			replicate1	replicate2	replicate3	replicate1	replicate2	replicate3
		Con	52.8	52.3	55	42.5	40.9	44.5
		Ad11	38.7	37.3	38.6	35.3	35.6	34
Fig. 1E			KYSE30			KYSE410
			replicate1	replicate2	replicate3	replicate1	replicate2	replicate3
		con	0.885154	0.859838	0.76815	0.788889	0.834061	0.814394
		Ad11	0.348639	0.349073	0.34375	0.480519	0.47769	0.483349
Fig. 1F			HET1A				KYSE30				KYSE70				KYSE140				KYSE150				KYSE270				KYSE410				KYSE450				KYSE510
		Con	0.082964	0.157923	0.08599	0.126566	0.180231	0.147973	0.258965	0.176596	0.132432	0.109101	0.145744	0.053701	0.135951	0.04287	0.385788	0.113599	0.122008	0.172201	0.137079	0.06795	0.310732	0.386116	0.362613	0.326748	0.318544	0.364854	0.162779	0.283429	0.333445	0.246982	0.106399	0.091418	0.573501	0.443086	0.549246	0.390507
		Ad11	0.148057	0.145542	0.2528	0.138619	0.085232	0.053811	0.076649	0.078739	0.1771	0.215916	0.094091	0.04263	0.143748	0.141041	0.349185	0.087536	0.082909	0.197941	0.154508	0.114097	0.158581	0.089551	0.113801	0.153258	0.02174	0.044381	0.064901	0.068676	0.123901	0.183619	0.071734	0.049314	0.372245	0.387491	0.376327	0.395627
Fig. 2B	KYSE30	Control	Ad11	Ad11+mdivi 10uM	mdivi 10uM	Ad11+mdivi 20uM	mdivi 20uM
		0	49.6473	-2.74295	28.0172	3.1348	38.9498
		0	52.4322	-3.15633	39.5841	6.38693	42.9632
		0	50.1543	-9.68364	23.5725	7.06018	38.9275
	KYS410	Control	Ad11	Ad11+mdivi 10uM	mdivi 10uM	Ad11+mdivi 20uM	mdivi 20uM
		0	61.0776	-3.65239	41.9319	-1.77418	47.4373
		0	61.0776	0.547585	41.0492	1.52229	47.0014
		0	60.4753	-3.62501	40.9681	4.50115	53.8775
Fig. 2C		Control	Ad11	Ad11+mdivi 10uM
		0.65	0.72	0.66
		0.65	0.73	0.7
		0.63	0.65	0.62
Fig. 2E			Scramble			shDRP1			Scramble			shDRP1
		Con	0.879781	0.806723	1.09056	0.383743	0.346899	0.393178	0.787234	0.757311	0.827715	0.482759	0.49574	0.469777
		Ad11	0.348837	0.384045	0.306899	0.460595	0.469858	0.457447	0.470745	0.467284	0.474205	0.595	0.527434	0.534483
Fig. 3A			KYSE30			KYSE410
		Con	2.37	2.66	2.66	3.24	3.02	3
		Ad11	3.67	3.51	3.27	3.76	3.47	3.27
Fig. 3B			Con			Ad11
		KYSE30	0.39	0.39	0.45	0.84	0.9	0.99
		KYSE410	0.5	0.2	0.06	0.83	0.84	0.86
		Control	Ad11	Ad11+mdivi 10uM
Fig. 3E		0.4	0.82	0.66
		0.64	0.79	0.64
		0.51	0.83	0.72
Fig. 4A		KYSE30			KYSE410
		Con	Ad11		Con	Ad11
		0.5075	0.395		9.45	11.31
		1.1	0.88		9.54	11.86
		1.165	0.885		9.25	11.42
Fig. 4B		Con	HAdV-11
		0.363077	0.226619
		0.23679	0.107914
		0.252576	0.241007
		0.326244	0.111511
		0.431483	0.172662
		0.347291	0.165468
		0.357815	0.23741
		0.215742	0.183453
		0.205218	0.255396
		0.194694	0.133094
Fig. 4C			KYSE30			KYSE410
		Con	16	12.2	16	12.7	13.6	12
		Ad11	25.3	26.6	29.5	19.8	21.1	20.2
Fig. 4E			KYSE30			KYSE410
		Con	1	1	1	1	1	1
		Ad11	1.44121	1.37486	1.29008	1.67164	1.69773	1.62578
Fig. 4F			KYSE30			KYSE410
		Con	0.96483	0.94623	1.00864	0.978094	0.936921	1.08498
		Ad11	1.4456	1.45596	1.50259	1.21273	1.26602	1.41866
Fig. 4G			KYSE30			KYSE410
		Con	100	100	100	100	100	100
		Ad11	61.0226	52.5588	69.4864	68.5893	62.4983	70.493
Fig. 5A		Scr	Ad11	mdivi-1+Ad11	shDRP1	shDRP1+Ad11
		1	1.23809	1.13492	1.01587	1.0873
		1	1.37869	1.08197	0.95082	1.12295
		1	1.30578	1.05785	0.966942	1.12397
Fig. 5B		Scr	Ad11	Ad11+mdivi-1	shDRP1	shDRP1+Ad11
		1	2.21244	1.6943	1.4456	1.73057
		1	2.17617	1.68912	1.45596	1.75648
		1	2.19	1.54404	1.50259	1.73575
Fig. 5C		Con	Ad11	mdivi-1+Ad11
		100	61.0226	107.605
		100	52.5588	110.616
		100	58.3083	110
		LipidROS					Fe2+
Fig. 5E		Scr	Scr+Ad11	shPARK2	shPARK2+Ad11		Scr	Scr+Ad11	shPARK2	shPARK2+Ad11
		1	1.23809	1.22222	1.38095		1	1.4456	1.87047	2.17098
		1	1.27869	1.2541	1.40984		1	1.45596	1.7513	1.89119
		1	1.30578	1.21488	1.33058		1	1.50259	1.80311	2.19689
Fig. 5F		KYSE30	Con			HAdV-11				KYSE410		Con			HAdV-11
		Scramble	1.80853	2.25445	2.25445	1.04048	0.8074	0.8074			Scramble	1.78361	1.78857	1.80652	0.310573	0.320993	0.340135
		shDRP1	1.21927	1.01862	1.01862	1.20565	1.02949	1.02949			shDRP1	1.8602	1.12098	0.995242	0.839814	0.739766	0.762785
		shPARK2	1.317	1.44875	1.44875	1.24397	1.1249	1.1249			shPARK2	1.12884	1.30844	1.12178	0.20796	0.206301	0.12375
		KYSE30				KYSE410
Fig. 5F		Con	Fer-1	Erastin		Con	Fer-1	Erastin
		0.292678	0.345	0.019401		1.3	1.45	0.5401
		0.2864	0.354093	0.020489		1.32	1.54093	0.589
		0.298957	0.335907	0.0183126		1.25	1.5907	0.583126
Fig. 6A		KYSE30	PI3K			AKT			mTOR
		Con	1	1	1	1	1	1	1	1	1
		HAdV-11	0.642292	0.663199	0.60223	0.744272	0.704813	0.766834	0.744582	0.776045	0.785937
		KYSE410	PI3K			AKT			mTOR
		Con	1	1	1	1	1	1	1	1	1
		HAdV-11	0.244613	0.316742	0.309817	0.73061	0.678528	0.639355	0.456781	0.563927	0.636834
Fig. 6C			KYSE30			KYSE410
		Con	52.8	52.3	55	42.5	40.9	44.5
		Ad11	38.7	37.3	38.6	35.3	35.6	34
		CCI-799+Ad11	23.1	23.1	23.3	25.4	25.1	24.7
Fig. 6E		KYSE30	PARK2			LC3
		Con	0.443131	0.446317	0.473852	0.35456	0.371155	0.384095
		Ad11	0.596075	0.652637	0.544757	0.514174	0.527899	0.59141
		Ad11+CCI-779	0.805039	0.723967	0.818923	0.593779	0.578614	0.626774
		CCI-779	0.73318	0.507077	0.353815	0.413187	0.386262	0.305021
		KYSE410	PARK2			LC3
		Con	0.650994	0.771735	0.684558	0.123505	0.125335	0.179543
		Ad11	0.538996	0.86568	0.854635	0.403262	0.420041	0.434583
		Ad11+CCI-779	0.827594	1.06615	0.95539	0.891791	0.898456	0.852273
		CCI-779	0.979194	0.836785	0.457335	0.946312	0.947605	0.924616
Fig. 6F		KYSE30					KYSE410
		Control	Ad11	Ad11+si mTOR	si mTOR		Control	Ad11	Ad11+si mTOR	si mTOR
		0.752657	1.11683	1.45542	0.9013		0.610008	1.07315	1.30816	0.702345
		0.731643	1.01998	1.34844	0.737206		0.871166	0.975679	1.30305	0.727918
		0.790222	1.01942	1.42496	1.20233		0.81763	1.02179	1.46457	0.988956
		KYSE30					KYSE410
Fig. 6G		Control	Ad11	Ad11+MHY1485	MHY1485		Control	Ad11	Ad11+MHY1485	MHY1485
		0.890955	0.8603	0.573218	0.361751		0.951334	1.01098	0.715136	0.836198
		0.860598	0.899798	0.601465	0.586415		0.968895	0.961755	0.844489	0.739287
		0.735261	0.892694	0.6007	0.707031		0.748678	0.90135	0.898973	0.652126
	KYSE30	LipidROS				KYSE30	Fe2+
Fig. 6H		Con	Ad11	Ad11+MYH1485	MYH1485		Con	Ad11	Ad11+MYH1485	MYH1485
		1.05793	1.28279	1.1506	1.00163		1.04776	1.33654	1.09679	0.947436
		1.02556	1.30454	1.19885	1.08586		1.04487	1.38301	1.02692	0.863141
		0.916534	1.30936	1.14302	1.0586		0.908013	1.36314	0.957051	0.872756
	KYSE410	LipidROS				KYSE410	Fe2+
		Con	Ad11	Ad11+MYH1485	MYH1485		Con	Ad11	Ad11+MYH1485	MYH1485
		0.975178	1.15748	1.07182	0.947101		1.00525	1.29659	1.01837	0.972441
		1.00326	1.15748	1.02869	0.89237		0.996063	1.3399	1.02756	0.94357
		1.02157	1.1471	1.08016	0.923296		1	1.28871	1.08005	0.959318
Fig. 6I		KYSE30					KYSE410					KYSE30					KYSE410
		Con	Ad11	Ad11+CCI-779	CCI-779		Con	Ad11	Ad11+CCI-779	CCI-779		Control	Ad11	Ad11+si mTOR	si mTOR		Control	Ad11	Ad11+si mTOR	si mTOR
		2.42372	0.149107	0.115718	0.696835		1.4101	0.711861	0.314968	1.18549		1.87501	0.396099	0.132753	0.639647		1.09744	0.722463	0.123324	1.31071
		1.60572	0.379393	0.252137	0.826005		0.856923	0.315616	0.174145	0.560199		1.36958	0.582437	0.270852	0.883737		1.85571	0.775298	0.120606	0.998996
		2.18072	0.888166	0.738796	0.815897		1.26358	0.515458	0.310717	0.661997		1.24121	0.352584	0.234921	0.628362		1.54971	0.717927	0.101473	0.914696
Fig. 6J			KYSE30			KYSE410
		Con	0.345	0.35	0.357	1.5	1.42	1.55
		CCI-779	0.228	0.219	0.25	1.23	1.16	1.38
Supplementary Fig. C
			HET1A			KYSE30			KYSE410
		24	0.003	0.009	0.007	1.309	1.094	1.099	2.302	1.392	2.947
		48	1.674	3.047	2.101	30.482	15.381	28.084	132.012	110.846	124.394
		72	3.323	3.029	3.66	70.102	48.871	55.697	180.116	195.864	203.832
Supplementary Fig. C		KYSE30	PINK1				KYSE30	LC3				KYSE410	PINK				KYSE410	LC3
		Con	Ad11	Ad11+mdivi-1 (10μM)	Ad11+shDRP1		Con	Ad11	Ad11+mdivi-1 (10μM)	Ad11+shDRP1		Con	Ad11	Ad11+mdivi-1 (10μM)	Ad11+shDRP1		Con	Ad11	Ad11+mdivi-1 (10μM)	Ad11+shDRP1
		0.898347	0.79501	0.373212	0.824969		0.224276	0.709169	0.346724	0.715184		0.476172	0.805728	0.603891	0.627336		0.724348	1.58999	1.17044	1.34045
		0.72385	0.75184	0.390539	0.710469		0.204275	0.941564	0.492482	0.781374		0.475539	0.817197	0.622153	0.677292		0.780771	1.64843	1.29003	1.34127
		0.858941	0.756171	0.389827	0.719074		0.161155	0.62674	0.487069	0.408604		0.487636	0.921327	0.923802	0.801941		0.571102	1.65658	1.1766	1.11787

## Sheet: Sheet2
	Supplementary Fig.1C		HET1A			KYSE30
			replicate1	replicate2	replicate3	replicate1	replicate2	replicate3
		24	0.003	0.009	0.007	1.309	1.094	1.099
		48	1.674	3.047	2.101	30.482	15.381	28.084
		72	3.323	3.029	3.66	70.102	48.871	55.697
