# Supplementary material for: Oncolytic adenovirus type 11-induced ferroptosis of esophageal squamous cell carcinoma cells involves in mitochondrial impairment and the mTOR pathway
Source: BMC Cancer. 2026 Feb 24;26:423. doi: 10.1186/s12885-026-15735-7 (PMC13040906; doi:10.1186/s12885-026-15735-7)
Supplement: Supplementary file 3 — Supplementary Material 3. [file 12885_2026_15735_MOESM3_ESM.xlsx]

## Sheet: Results-WB-Fig1-drp1
					Area	Mean	Min	Max	IntDen						柱状图
P-DRP1	HET1A	Con		1	4329	10.675	0	31	46211	557000	0.0829641	0.157923	0.0859896	0.126566	Con	0.0829641	0.157923	0.0859896	0.126566	HET1A
		Ad11		2	4329	17.738	0	48	76786	518623	0.148057	0.145542	0.2528	0.138619	Ad11	0.148057	0.145542	0.2528	0.138619
	KYSE30	Con		3	4329	24.301	0	59	105199	583691	0.180231	0.147973	0.258965	0.176596	Con	0.180231	0.147973	0.258965	0.176596	KYSE30
		Ad11		4	5904	8.096	0	27	47797	560784	0.0852325	0.0538112	0.176649	0.178739	Ad11	0.0852325	0.0538112	0.176649	0.178739
	KYSE70	Con		5	5535	13.47	0	38	74557	562984	0.132432	0.109101	0.145744	0.0537009	Con	0.132432	0.109101	0.145744	0.0537009	KYSE70
		Ad11		6	5535	16.805	0	51	93016	525218	0.1771	0.215916	0.0940913	0.0426302	Ad11	0.1771	0.215916	0.0940913	0.0426302
	KYSE140	Con		7	5535	13.542	0	41	74956	551347	0.135951	0.0428697	0.385788	0.113599	Con	0.135951	0.0428697	0.385788	0.113599	KYSE140
		Ad11		8	5535	14.198	0	54	78587	546698	0.143748	0.141041	0.349185	0.0875357	Ad11	0.143748	0.141041	0.349185	0.0875357
	KYSE150	Con		9	5535	11.829	0	35	65475	536646	0.122008	0.172201	0.137079	0.0679496	Con	0.122008	0.172201	0.137079	0.0679496	KYSE150
		Ad11		10	5535	7.878	0	26	43602	525904	0.0829087	0.197941	0.154508	0.114097	Ad11	0.0829087	0.197941	0.154508	0.114097
	KYSE270	Con		11	5535	25.464	0	70	140946	453593	0.310732	0.186116	0.362613	0.526748	Con	0.310732	0.386116	0.362613	0.326748	KYSE270
		Ad11		12	5535	13.122	0	38	72632	458013	0.158581	0.0895508	0.113801	0.153258	Ad11	0.158581	0.0895508	0.113801	0.153258
β-actin	HET1A	Con		13	5535	100.632	5	208	557000						Con	0.318544	0.364854	0.162779	0.283429	KYSE410
		Ad11		14	5535	93.699	5	203	518623						Ad11	0.0217398	0.0443809	0.064901	0.0686758
	KYSE30	Con		15	5535	105.455	11	199	583691						Con	0.333445	0.246982	0.106399	0.0914176	KYSE450
		Ad11		16	5535	101.316	8	197	560784						Ad11	0.123901	0.183619	0.0717342	0.0493145
	KYSE70	Con		17	5535	101.713	10	196	562984						Con	0.573501	0.443086	0.549246	0.390507	KYSE510
		Ad11		18	5535	94.89	5	198	525218						Ad11	0.372245	0.387491	0.376327	0.395627
	KYSE140	Con		19	5535	99.611	6	199	551347
		Ad11		20	5535	98.771	11	199	546698
	KYSE150	Con		21	5535	96.955	3	198	536646
		Ad11		22	5535	95.014	5	199	525904
	KYSE270	Con		23	5535	81.95	6	199	453593
		Ad11		24	5535	82.749	3	199	458013
P-DRP1	KYSE410	Con		25	5535	41.503	0	111	229719	721153	0.318544	0.364854	0.162779	0.0834294		0.318544	0.364854	0.162779	0.283429
		Ad11		26	5535	24.69	0	68	136661	628621	0.217398	0.443809	0.064901	0.0686758		0.0217398	0.0443809	0.064901	0.0686758
	KYSE450	Con		27	5535	36.647	0	96	202842	608323	0.333445	0.246982	0.106399	0.0914176		0.333445	0.246982	0.106399	0.0914176
		Ad11		28	5535	12.407	0	34	68673	554259	0.123901	0.183619	0.0717342	0.0493145		0.123901	0.183619	0.0717342	0.0493145
	KYSE510	Con		29	5535	54.565	0	138	302018	526622	0.573501	0.443086	0.0549246	0.0390507		0.573501	0.443086	0.549246	0.390507
		Ad11		30	5535	30.82	0	125	170586	458263	0.372245	0.387491	0.0376327	0.0395627		0.372245	0.387491	0.376327	0.395627
β-actin	KYSE410	Con		31	5535	130.29	9	192	721153
		Ad11		32	5535	113.572	8	190	628621
	KYSE450	Con		33	5535	109.905	11	191	608323
		Ad11		34	5535	100.137	11	195	554259
	KYSE510	Con		35	5535	95.144	8	191	526622
		Ad11		36	5535	82.794	2	196	458263
	P-DRP1	HET1A	Con	1	3060	19.053	0	52	58302	369180	0.157923
			Ad11	2	3060	27.494	1	68	84131	578055	0.145542
		KYSE30	Con	3	3060	31.153	1	66	95327	644220	0.147973
			Ad11	4	3060	8.072	0	17	24699	458994	0.0538112
		KYSE70	Con	5	3060	18.11	0	44	55418	507950	0.109101
			Ad11	6	3060	35.894	0	74	109836	508699	0.215916
		KYSE140	Con	7	3060	6.495	0	18	19876	463637	0.0428697
			Ad11	8	3060	26.715	0	49	81749	579613	0.141041
		KYSE150	Con	9	3060	37.241	0	68	113956	661763	0.172201
			Ad11	10	3060	39.306	7	63	120277	607641	0.197941
		KYSE270	Con	11	3060	35.39	0	98	108294	581862	0.186116
			Ad11	12	3060	19.257	0	86	58927	658029	0.0895508
	β-actin	HET1A	Con	13	5187	71.174	3	165	369180
			Ad11	14	5187	111.443	8	212	578055
		KYSE30	Con	15	5187	124.199	5	210	644220
			Ad11	16	5187	88.489	6	206	458994
		KYSE70	Con	17	5187	97.928	3	213	507950
			Ad11	18	5187	98.072	5	215	508699
		KYSE140	Con	19	5187	89.384	1	216	463637
			Ad11	20	5187	111.743	2	217	579613
		KYSE150	Con	21	5187	127.581	9	215	661763
			Ad11	22	5187	117.147	11	214	607641
		KYSE270	Con	23	5187	112.177	1	214	581862
			Ad11	24	5187	126.861	4	220	658029
	P-DRP1	KYSE410	Con	25	5187	33.603	0	91	174298	477720	0.364854
			Ad11	26	5187	28.213	0	85	146342	329741	0.443809
		KYSE450	Con	27	5187	16.641	0	61	86319	349495	0.246982
			Ad11	28	5187	11.547	0	37	59892	326175	0.183619
		KYSE510	Con	29	5187	24.949	0	60	129409	292063	0.443086
			Ad11	30	5187	21.57	0	123	111886	288745	0.387491
	β-actin	KYSE410	Con	31	5187	92.099	0	201	477720
			Ad11	32	5187	63.571	0	185	329741
		KYSE450	Con	33	5187	67.379	5	176	349495
			Ad11	34	5187	62.883	2	168	326175
		KYSE510	Con	35	5187	56.307	0	153	292063
			Ad11	36	5187	55.667	0	177	288745
	P-DRP1	HET1A	Con	37	5292	7.523	0	24	39810	462963	0.0859896
			Ad11	38	5292	23.794	0	73	125918	498094	0.2528
		KYSE30	Con	39	5292	25.731	0	71	136168	525817	0.258965
			Ad11	40	5292	18.974	0	55	100413	568433	0.176649
		KYSE70	Con	41	5292	13.987	0	35	74017	507856	0.145744
			Ad11	42	5292	8.892	0	23	47059	500142	0.0940913
		KYSE140	Con	43	5292	39.176	1	77	207321	537396	0.385788
			Ad11	44	5292	33.063	0	79	174967	501073	0.349185
		KYSE150	Con	45	5292	13.344	0	42	70618	515164	0.137079
			Ad11	46	5292	14.096	0	50	74595	482790	0.154508
		KYSE270	Con	47	5292	46.891	0	91	248146	684327	0.362613
			Ad11	48	5292	16.508	0	51	87358	767639	0.113801
	β-actin	HET1A	Con	63	5292	87.484	9	208	462963
			Ad11	64	5292	94.122	10	208	498094
		KYSE30	Con	65	5292	99.361	11	207	525817
			Ad11	66	5292	107.414	9	206	568433
		KYSE70	Con	67	5292	95.967	10	207	507856
			Ad11	68	5292	94.509	5	209	500142
		KYSE140	Con	69	5292	101.549	8	208	537396
			Ad11	70	5292	94.685	9	209	501073
		KYSE150	Con	71	5292	97.348	8	209	515164
			Ad11	72	5292	91.23	7	205	482790
		KYSE270	Con	73	5292	129.313	16	200	684327
			Ad11	74	5292	145.057	13	209	767639
	P-DRP1	HET1A	Con	1	4725	11.999	0	45	56697	447965	0.126566
			Ad11	2	4725	13.2	0	46	62368	449923	0.138619
		KYSE30	Con	3	4725	14.536	1	43	68681	388915	0.176596
			Ad11	4	4725	12.96	0	34	61234	342589	0.178739
		KYSE70	Con	5	4725	5.162	0	15	24389	454164	0.0537009
			Ad11	6	4725	4.703	0	13	22224	521321	0.0426302
		KYSE140	Con	7	4725	13.179	0	31	62269	548146	0.113599
			Ad11	8	4725	10.819	0	37	51120	583990	0.0875357
		KYSE150	Con	9	4725	9.84	0	41	46492	684213	0.0679496
			Ad11	10	4725	10.648	0	35	50312	440959	0.114097
		KYSE270	Con	11	4725	39.101	2	89	184751	350739	0.526748
			Ad11	12	4725	17.757	0	50	83901	547448	0.153258
	β-actin	HET1A	Con	13	4725	94.807	12	214	447965
			Ad11	14	4725	95.222	12	214	449923
		KYSE30	Con	15	4725	82.31	13	208	388915
			Ad11	16	4725	72.506	10	176	342589
				17	4725	79.37	0	205	375022
		KYSE70	Con	18	4725	96.119	4	213	454164
			Ad11	19	4725	110.332	10	212	521321
		KYSE140	Con	20	4725	116.01	10	216	548146
			Ad11	21	4725	123.596	11	213	583990
		KYSE150	Con	22	4725	144.807	15	201	684213
			Ad11	23	4725	93.325	7	215	440959
		KYSE270	Con	24	4725	74.23	2	202	350739
			Ad11	25	4725	115.862	3	222	547448
	P-DRP1	KYSE410	Con	1	5130	15.547	0	81	79754	489953	0.162779
			Ad11	2	5130	7.911	0	27	40583	625306	0.064901
		KYSE450	Con	3	5130	15.175	0	59	77849	731668	0.106399
			Ad11	4	5130	9.639	0	37	49446	689295	0.0717342
		KYSE510	Con	5	5130	5.652	0	22	28994	527887	0.0549246
			Ad11	6	5130	3.539	0	15	18157	482479	0.0376327
	β-actin	KYSE410	Con	7	5130	95.507	4	201	489953
			Ad11	8	5130	121.892	6	195	625306
		KYSE450	Con	9	5130	142.625	11	191	731668
			Ad11	10	5130	134.365	20	192	689295
		KYSE510	Con	11	5130	102.902	10	201	527887
			Ad11	12	5130	94.05	8	204	482479
	P-DRP1	KYSE410	Con	13	5130	11.061	0	51	56742	680120	0.0834294
			Ad11	14	5130	7.279	0	37	37341	543729	0.0686758
		KYSE450	Con	15	5130	12.403	0	47	63629	696026	0.0914176
			Ad11	16	5130	7.364	0	33	37778	766063	0.0493145
		KYSE510	Con	17	5130	5.792	0	21	29711	760832	0.0390507
			Ad11	18	5130	4.881	0	19	25041	632944	0.0395627
	β-actin	KYSE410	Con	19	5130	132.577	12	214	680120
			Ad11	20	5130	105.99	9	216	543729
		KYSE450	Con	21	5130	135.678	5	213	696026
			Ad11	22	5928	129.228	6	210	766063
		KYSE510	Con	23	5928	128.345	5	206	760832
			Ad11	24	5928	106.772	3	216	632944
